# Supplementary material for: Nutritional Status and Serum Levels of Micronutrients in an Elderly Group Who Participate in the Program for Complementary Food in Older People (PACAM) from the Metropolitan Region, Santiago de Chile
Source: Nutrients. 2021 Dec 21;14(1):3. doi: 10.3390/nu14010003 (PMC8746835; doi:10.3390/nu14010003)
Supplement: Supplementary file 1 [file nutrients-14-00003-s001.zip]

Archive with 1 entries (1 files):
- nutrients-1511145-supplementary.pdf
